# Supplementary material for: ﻿Elymusmultiramosus (Poaceae), a new species from the north-western Qinghai-Tibetan Plateau, China
Source: PhytoKeys. 2024 Nov 12;249:51–73. doi: 10.3897/phytokeys.249.127632 (PMC11576837; doi:10.3897/phytokeys.249.127632)
Supplement: XML Treatment for Elymus multiramosus [file phytokeys.249.127632-treatment1.xml]

<!DOCTYPE tp:taxon-treatment
  PUBLIC "-//TaxonX//DTD Taxonomic Treatment Publishing DTD v0 20100105//EN" "tax-treatment-NSO.dtd">
<tp:taxon-treatment xmlns:tp="http://www.plazi.org/taxpub"><tp:treatment-meta><kwd-group><label>Taxon classification</label><kwd>
                <named-content content-type="kingdom">Plantae</named-content>
              </kwd><kwd>
                <named-content content-type="order">Poales</named-content>
              </kwd><kwd>
                <named-content content-type="family">Poaceae</named-content>
              </kwd></kwd-group><mixed-citation publication-type="journal"><person-group><name><surname>Zhang</surname><given-names>Yong-Chao</given-names></name><name><surname>Wei</surname><given-names>Xiao-Xing</given-names></name><name><surname>Qin</surname><given-names>Yan</given-names></name><name><surname>Liu</surname><given-names>Yong</given-names></name><name><surname>Zhang</surname><given-names>Shu-Zhen</given-names></name><name><surname>Jia</surname><given-names>Zhi-Feng</given-names></name><name><surname>Liu</surname><given-names>Wen-Hui</given-names></name></person-group><article-title>﻿<italic><tp:taxon-name><tp:taxon-name-part taxon-name-part-type="genus" reg="Elymus">Elymus</tp:taxon-name-part><tp:taxon-name-part taxon-name-part-type="species" reg="multiramosus">multiramosus</tp:taxon-name-part></tp:taxon-name></italic> (<tp:taxon-name><tp:taxon-name-part taxon-name-part-type="family">Poaceae</tp:taxon-name-part></tp:taxon-name>), a new species from the north-western Qinghai-Tibetan Plateau, China</article-title><source>PhytoKeys</source><day>12</day><month>11</month><year>2024</year><volume>249</volume><fpage>51</fpage><lpage>73</lpage><pub-id pub-id-type="doi">10.3897/phytokeys.249.127632</pub-id></mixed-citation></tp:treatment-meta><tp:nomenclature><label>﻿</label><tp:taxon-name>
              <object-id xmlns:xlink="http://www.w3.org/1999/xlink" content-type="arpha" xlink:type="simple">7199B7A4-B75D-5355-AF0E-71281A99F54B</object-id>
              <tp:taxon-name-part taxon-name-part-type="genus" reg="Elymus">Elymus</tp:taxon-name-part>
              <tp:taxon-name-part taxon-name-part-type="species" reg="multiramosus">multiramosus</tp:taxon-name-part>
              <object-id xmlns:xlink="http://www.w3.org/1999/xlink" content-type="ipni" xlink:type="simple">urn:lsid:ipni.org:names:77351702-1</object-id>
            </tp:taxon-name><tp:taxon-authority>Y.C.Zhang</tp:taxon-authority><tp:taxon-status xmlns:xlink="http://www.w3.org/1999/xlink" xlink:type="simple">sp. nov.</tp:taxon-status><xref ref-type="fig" rid="F1">Figs 1</xref><xref ref-type="fig" rid="F2">, 2</xref><xref ref-type="fig" rid="F3">, 3</xref></tp:nomenclature><tp:treatment-sec sec-type="material" id="SECID0EU4BI"><title>Type.</title><p>China • Qinghai, Delhi City, Baishu Mountain. <named-content xmlns:xlink="http://www.w3.org/1999/xlink" content-type="dwc:verbatimCoordinates" xlink:type="simple"><named-content content-type="geo-json" specific-use="{&#34;type&#34;:&#34;Point&#34;,&#34;coordinates&#34;:[97.390833,37.487167]}" id="NCID0E44BI" xlink:type="simple">37°29.23N, 97°23.45′E</named-content></named-content>, 3722 m a.s.l., 10 October 2020, <italic>Yong-Chao Zhang</italic> (holotype at Qinghai-Tibetan Plateau Museum of Biology, HNWP 371720).</p><fig id="F1" position="float" orientation="portrait"><object-id xmlns:xlink="http://www.w3.org/1999/xlink" content-type="doi" xlink:type="simple">10.3897/phytokeys.249.127632.figure1</object-id><object-id xmlns:xlink="http://www.w3.org/1999/xlink" content-type="arpha" xlink:type="simple">0A7A3B31-B142-5248-BE98-3B94A82285A3</object-id><label>Figure 1.</label><caption><p>Illumination of <italic><tp:taxon-name><tp:taxon-name-part taxon-name-part-type="genus" reg="Elymus">Elymus</tp:taxon-name-part><tp:taxon-name-part taxon-name-part-type="species" reg="multiramosus">multiramosus</tp:taxon-name-part></tp:taxon-name></italic> Y.C.Zhang, sp. nov. <bold>A</bold> habit <bold>B</bold> compound spike <bold>C</bold> spikelet <bold>D</bold> primary branch <bold>E, F</bold> lemma <bold>G</bold> seed <bold>H</bold> base of plant with a fibrous root. Drawn by Yongchao Zhang.</p></caption><graphic xmlns:xlink="http://www.w3.org/1999/xlink" xlink:href="phytokeys-249-051_article-127632__-g001.jpg" position="float" orientation="portrait" xlink:type="simple" id="oo_1172920.jpg"><uri content-type="original_file" xlink:type="simple">https://binary.pensoft.net/fig/1172920</uri></graphic></fig></tp:treatment-sec><tp:treatment-sec sec-type="diagnosis" id="SECID0EK6BI"><title>Diagnosis.</title><p>Excluding the compound spike characteristic, <italic><tp:taxon-name><tp:taxon-name-part taxon-name-part-type="genus" reg="Elymus">Elymus</tp:taxon-name-part><tp:taxon-name-part taxon-name-part-type="species" reg="multiramosus">multiramosus</tp:taxon-name-part></tp:taxon-name></italic> shares notable similarities with <italic><tp:taxon-name><tp:taxon-name-part taxon-name-part-type="genus" reg="Elymus">Elymus</tp:taxon-name-part><tp:taxon-name-part taxon-name-part-type="species" reg="sibiricus">sibiricus</tp:taxon-name-part></tp:taxon-name></italic> in several traits. Both species have 1–2 spikelets per node, comparable glume lengths and vein numbers and similar lemma awn lengths. Their leaf morphology is also quite alike, with glabrous sheaths and comparable leaf blade dimensions. Additionally, their culm heights overlap, as both species exhibit tufted, erect culms, further highlighting their morphological resemblance. Similarly, <italic><tp:taxon-name><tp:taxon-name-part taxon-name-part-type="genus" reg="Elymus">Elymus</tp:taxon-name-part><tp:taxon-name-part taxon-name-part-type="species" reg="multiramosus">multiramosus</tp:taxon-name-part></tp:taxon-name></italic> closely resembles <italic><tp:taxon-name><tp:taxon-name-part taxon-name-part-type="genus" reg="Elymus">Elymus</tp:taxon-name-part><tp:taxon-name-part taxon-name-part-type="species" reg="nutans">nutans</tp:taxon-name-part></tp:taxon-name></italic>, especially in terms of spikelet number and glume features. Both species have 1–2 spikelets per node and nearly identical lemma awn lengths, though <italic><tp:taxon-name><tp:taxon-name-part taxon-name-part-type="genus" reg="Elymus">Elymus</tp:taxon-name-part><tp:taxon-name-part taxon-name-part-type="species" reg="nutans">nutans</tp:taxon-name-part></tp:taxon-name></italic> tends to have slightly longer awns and an oblong-shaped glume (<xref ref-type="bibr" rid="B10">Hua 2007</xref>). Their leaf blades are also alike, being smooth or nearly smooth, with similar dimensions, further emphasising the parallels between these two species. Lastly, <tp:taxon-name><tp:taxon-name-part taxon-name-part-type="genus" reg="Elymus">Elymus</tp:taxon-name-part><tp:taxon-name-part taxon-name-part-type="species" reg="dahuricus">dahuricus</tp:taxon-name-part><tp:taxon-name-part taxon-name-part-type="infraspecific-rank">var.</tp:taxon-name-part><tp:taxon-name-part taxon-name-part-type="variety" reg="dahuricus">dahuricus</tp:taxon-name-part></tp:taxon-name> and <italic><tp:taxon-name><tp:taxon-name-part taxon-name-part-type="genus" reg="Elymus">Elymus</tp:taxon-name-part><tp:taxon-name-part taxon-name-part-type="species" reg="multiramosus">multiramosus</tp:taxon-name-part></tp:taxon-name></italic> display significant similarity in leaf morphology. Both species have glabrous sheaths and flattened leaf blades with matching lengths and widths. Their culm height ranges overlap considerably and both have tufted, erect culms. Despite these similarities, the subtle differences in their overall structure allow for their differentiation.</p><fig id="F2" position="float" orientation="portrait"><object-id xmlns:xlink="http://www.w3.org/1999/xlink" content-type="doi" xlink:type="simple">10.3897/phytokeys.249.127632.figure2</object-id><object-id xmlns:xlink="http://www.w3.org/1999/xlink" content-type="arpha" xlink:type="simple">45FD64D4-C26F-589F-B438-5B82F6B45A76</object-id><label>Figure 2.</label><caption><p>One holotype specimen of <italic><tp:taxon-name><tp:taxon-name-part taxon-name-part-type="genus" reg="Elymus">Elymus</tp:taxon-name-part><tp:taxon-name-part taxon-name-part-type="species" reg="multiramosus">multiramosus</tp:taxon-name-part></tp:taxon-name></italic> (371720), collected and preserved at Qinghai-Tibetan Plateau Museum of Biology (HNWP).</p></caption><graphic xmlns:xlink="http://www.w3.org/1999/xlink" xlink:href="phytokeys-249-051_article-127632__-g002.jpg" position="float" orientation="portrait" xlink:type="simple" id="oo_1172921.jpg"><uri content-type="original_file" xlink:type="simple">https://binary.pensoft.net/fig/1172921</uri></graphic></fig><p><italic><tp:taxon-name><tp:taxon-name-part taxon-name-part-type="genus" reg="Elymus">Elymus</tp:taxon-name-part></tp:taxon-name></italic> species are characterised by their perennial, tufted growth, typically lacking rhizomes and erect culms, sometimes decumbent at the base, with leaf sheaths split to the base. The leaves are linear or lanceolate, either flat or rolled, with membranous, non-ciliate ligules. The inflorescence is a spike, either erect or nodding, with 1–2 laterally compressed spikelets per node, each containing 2–10 florets that disarticulate below the fertile floret at maturity. The glumes are linear-lanceolate with 1–9 veins, often awned, and the lemmas are 5-veined, rounded on the back and typically awned at the apex. The caryopsis fruit adheres to both the lemma and palea (<xref ref-type="bibr" rid="B10">Hua 2007</xref>).</p><fig id="F3" position="float" orientation="portrait"><object-id xmlns:xlink="http://www.w3.org/1999/xlink" content-type="doi" xlink:type="simple">10.3897/phytokeys.249.127632.figure3</object-id><object-id xmlns:xlink="http://www.w3.org/1999/xlink" content-type="arpha" xlink:type="simple">601D964B-8850-53DE-9E4E-8F0C03A61EA3</object-id><label>Figure 3.</label><caption><p><italic><tp:taxon-name><tp:taxon-name-part taxon-name-part-type="genus" reg="Elymus">Elymus</tp:taxon-name-part><tp:taxon-name-part taxon-name-part-type="species" reg="multiramosus">multiramosus</tp:taxon-name-part></tp:taxon-name></italic> in the wild, the top left is the locality found; the top right and bottom left are the compound spikes; the bottom right is the stem and leaf. Photographs by Yongchao Zhang.</p></caption><graphic xmlns:xlink="http://www.w3.org/1999/xlink" xlink:href="phytokeys-249-051_article-127632__-g003.jpg" position="float" orientation="portrait" xlink:type="simple" id="oo_1172922.jpg"><uri content-type="original_file" xlink:type="simple">https://binary.pensoft.net/fig/1172922</uri></graphic></fig><p>The new species is similar to <italic><tp:taxon-name><tp:taxon-name-part taxon-name-part-type="genus" reg="Elymus">Elymus</tp:taxon-name-part></tp:taxon-name></italic> sp. but it can be easily distinguished from that species by its compound spike, which has 3–4 spikelets with extended rhachillas at the base nodes. These rhachillas become much longer from the top to the base of the compound spike (Figs <xref ref-type="fig" rid="F4">4</xref>–<xref ref-type="fig" rid="F6">6</xref>). The glumes of <italic><tp:taxon-name><tp:taxon-name-part taxon-name-part-type="genus" reg="Elymus">Elymus</tp:taxon-name-part><tp:taxon-name-part taxon-name-part-type="species" reg="multiramosus">multiramosus</tp:taxon-name-part></tp:taxon-name></italic> are noticeably shorter than the first floret. The awns at the lemma apex range in length from 9 to 12 mm, surpassing the length of the lemma body. <italic><tp:taxon-name><tp:taxon-name-part taxon-name-part-type="genus" reg="Elymus">Elymus</tp:taxon-name-part><tp:taxon-name-part taxon-name-part-type="species" reg="multiramosus">multiramosus</tp:taxon-name-part></tp:taxon-name></italic> is distinguished by stouter plants and longer inflorescences, which measure 17 to 19 cm, with spikelets primarily arranged on one side of the rachis. The glume apices are awn-tipped and the glumes themselves are lanceolate, exceeding the length of those in <italic><tp:taxon-name><tp:taxon-name-part taxon-name-part-type="genus" reg="Elymus">Elymus</tp:taxon-name-part><tp:taxon-name-part taxon-name-part-type="species" reg="nutans">nutans</tp:taxon-name-part></tp:taxon-name></italic> by 4 to 7 mm.</p><fig id="F4" position="float" orientation="portrait"><object-id xmlns:xlink="http://www.w3.org/1999/xlink" content-type="doi" xlink:type="simple">10.3897/phytokeys.249.127632.figure4</object-id><object-id xmlns:xlink="http://www.w3.org/1999/xlink" content-type="arpha" xlink:type="simple">06678548-3EFE-5B64-AC31-6884F517E72E</object-id><label>Figure 4.</label><caption><p>The compound spike of <italic><tp:taxon-name><tp:taxon-name-part taxon-name-part-type="genus" reg="Elymus">Elymus</tp:taxon-name-part><tp:taxon-name-part taxon-name-part-type="species" reg="multiramosus">multiramosus</tp:taxon-name-part></tp:taxon-name></italic><bold>A–C</bold> are three compound spikes from <italic><tp:taxon-name><tp:taxon-name-part taxon-name-part-type="genus" reg="Elymus">Elymus</tp:taxon-name-part><tp:taxon-name-part taxon-name-part-type="species" reg="multiramosus">multiramosus</tp:taxon-name-part></tp:taxon-name></italic> and <bold>D–F</bold> are compound spikes after seed threshing of the <bold>A–C</bold> separately, the mini-spike-like branches can be seen.</p></caption><graphic xmlns:xlink="http://www.w3.org/1999/xlink" xlink:href="phytokeys-249-051_article-127632__-g004.jpg" position="float" orientation="portrait" xlink:type="simple" id="oo_1172923.jpg"><uri content-type="original_file" xlink:type="simple">https://binary.pensoft.net/fig/1172923</uri></graphic></fig><fig id="F5" position="float" orientation="portrait"><object-id xmlns:xlink="http://www.w3.org/1999/xlink" content-type="doi" xlink:type="simple">10.3897/phytokeys.249.127632.figure5</object-id><object-id xmlns:xlink="http://www.w3.org/1999/xlink" content-type="arpha" xlink:type="simple">43621F3E-59AF-57CC-BFC2-704191E728D8</object-id><label>Figure 5.</label><caption><p>Detail spikelet of <italic><tp:taxon-name><tp:taxon-name-part taxon-name-part-type="genus" reg="Elymus">Elymus</tp:taxon-name-part><tp:taxon-name-part taxon-name-part-type="species" reg="multiramosus">multiramosus</tp:taxon-name-part></tp:taxon-name></italic> during the mature stage <bold>A</bold> part of compound spike with a branch <bold>B</bold> branch <bold>C</bold> spikelet <bold>D</bold> lemma <bold>E</bold> glumelle <bold>F</bold> seed back <bold>G</bold> seed ventral <bold>H</bold> glume ventral <bold>I</bold> glume back <bold>J</bold> glume awn and vein.</p></caption><graphic xmlns:xlink="http://www.w3.org/1999/xlink" xlink:href="phytokeys-249-051_article-127632__-g005.jpg" position="float" orientation="portrait" xlink:type="simple" id="oo_1172924.jpg"><uri content-type="original_file" xlink:type="simple">https://binary.pensoft.net/fig/1172924</uri></graphic></fig><fig id="F6" position="float" orientation="portrait"><object-id xmlns:xlink="http://www.w3.org/1999/xlink" content-type="doi" xlink:type="simple">10.3897/phytokeys.249.127632.figure6</object-id><object-id xmlns:xlink="http://www.w3.org/1999/xlink" content-type="arpha" xlink:type="simple">03A20E74-DF58-50E4-893E-71AAD22803B9</object-id><label>Figure 6.</label><caption><p>Details of compound spike of <italic><tp:taxon-name><tp:taxon-name-part taxon-name-part-type="genus" reg="Elymus">Elymus</tp:taxon-name-part><tp:taxon-name-part taxon-name-part-type="species" reg="multiramosus">multiramosus</tp:taxon-name-part></tp:taxon-name></italic> during the flowering stage <bold>A</bold> spikelet <bold>B</bold> flower <bold>C, D</bold> stamens, pistil, anthers <bold>E</bold> anther <bold>F</bold> pollen, stigmas.</p></caption><graphic xmlns:xlink="http://www.w3.org/1999/xlink" xlink:href="phytokeys-249-051_article-127632__-g006.jpg" position="float" orientation="portrait" xlink:type="simple" id="oo_1172925.jpg"><uri content-type="original_file" xlink:type="simple">https://binary.pensoft.net/fig/1172925</uri></graphic></fig></tp:treatment-sec><tp:treatment-sec sec-type="description" id="SECID0E3JCI"><title>Description.</title><p>Culms are usually erect, sometimes slightly decumbent at base, 82–95 cm tall. Leaf-sheath glabrous; leaf blade flat, 18–22 × 0.5–0.7 cm, glabrous or adaxial surface slightly pubescent. Compound spike pendulous, slightly lax, 17–19 cm; rachis margin scabrous, no ciliolate, rachis knot dilated. Compound spike includes a clear main shoot axis and a series of lateral branches produced by the main shoot. Flower formed from the top of the main axis and primary branches from the base to the middle of the main axis. A total of 3–6 primary branches are formed in the main axis, 2–4 cm length. Each primary branch has 3–7 nodes. Spikelet usually 2 per node, with 2 or 3 florets. Glumes lanceolate, 4–7 mm, 3-veined, glabrous, scabrous along veins, apex with awn 1.5–2.2 mm. Lemma lanceolate, 3-veined, obscurely at the base, scabrous or puberulent at the apex and edge; first lemma 7–10 mm; awn 9–12 mm. Palea equalling lemma, ciliolate along keels, puberulent between keels.</p></tp:treatment-sec><tp:treatment-sec sec-type="phenology" id="SECID0EBKCI"><title>Phenology.</title><p><italic><tp:taxon-name><tp:taxon-name-part taxon-name-part-type="genus" reg="Elymus">Elymus</tp:taxon-name-part><tp:taxon-name-part taxon-name-part-type="species" reg="multiramosus">multiramosus</tp:taxon-name-part></tp:taxon-name></italic> flowers in early September and bears fruit in early October.</p></tp:treatment-sec><tp:treatment-sec sec-type="etymology" id="SECID0ESKCI"><title>Etymology.</title><p>The specific epithet <tp:taxon-name><tp:taxon-name-part taxon-name-part-type="genus" reg="Elymus"/><tp:taxon-name-part taxon-name-part-type="species" reg="multiramosus">multiramosus</tp:taxon-name-part></tp:taxon-name> is a compound of the Latin words multi meaning many and ramosus meaning branches to indicate a specific type of inflorescence.</p></tp:treatment-sec><tp:treatment-sec sec-type="Vernacular name" id="SECID0EBLCI"><title>Vernacular name.</title><p>Duō Zhī Pī Jiǎn Cǎo (Chinese pronunciation); 多支披碱草 (Chinese name).</p></tp:treatment-sec><tp:treatment-sec sec-type="distribution" id="SECID0EGLCI"><title>Distribution and habitat.</title><p>The species is presently known only from a small area of Delingha City, west of Qinghai Province (<named-content xmlns:xlink="http://www.w3.org/1999/xlink" content-type="dwc:verbatimCoordinates" xlink:type="simple"><named-content content-type="geo-json" specific-use="{&#34;type&#34;:&#34;Point&#34;,&#34;coordinates&#34;:[97.390833,37.487222]}" id="NCID0EPLCI" xlink:type="simple">37°29′14"N, 97°23′27"E</named-content></named-content>). It grows on a dry rocky area of alpine, at an elevation of 3722 m a.s.l. Other plants in the vicinity of the plant include <italic><tp:taxon-name><tp:taxon-name-part taxon-name-part-type="genus" reg="Juniperus">Juniperus</tp:taxon-name-part><tp:taxon-name-part taxon-name-part-type="species" reg="przewalskii">przewalskii</tp:taxon-name-part></tp:taxon-name></italic> Kom., <italic><tp:taxon-name><tp:taxon-name-part taxon-name-part-type="genus" reg="Agropyron">Agropyron</tp:taxon-name-part><tp:taxon-name-part taxon-name-part-type="species" reg="cristatum">cristatum</tp:taxon-name-part></tp:taxon-name></italic> J.Gaert.,<tp:taxon-name><tp:taxon-name-part taxon-name-part-type="genus" reg="Elymus">Elymus</tp:taxon-name-part><tp:taxon-name-part taxon-name-part-type="species" reg="dahuricus">dahuricus</tp:taxon-name-part><tp:taxon-name-part taxon-name-part-type="authority">Turcz.</tp:taxon-name-part><tp:taxon-name-part taxon-name-part-type="infraspecific-rank">var.</tp:taxon-name-part><tp:taxon-name-part taxon-name-part-type="variety" reg="cylindricus">cylindricus</tp:taxon-name-part></tp:taxon-name> Franchet, <italic><tp:taxon-name><tp:taxon-name-part taxon-name-part-type="genus" reg="Neotrinia">Neotrinia</tp:taxon-name-part><tp:taxon-name-part taxon-name-part-type="species" reg="splendens">splendens</tp:taxon-name-part></tp:taxon-name></italic> (Trin.) M. Nobis, P. D. Gudkova &amp; A. Nowak etc.</p></tp:treatment-sec><ref-list><ref id="B10"><mixed-citation xmlns:xlink="http://www.w3.org/1999/xlink" xlink:type="simple"><person-group><name name-style="western"><surname>Hua</surname><given-names>P</given-names></name></person-group> (<year>2007</year>) <article-title>Flora of China, Volume 22: <tp:taxon-name><tp:taxon-name-part taxon-name-part-type="family">Poaceae</tp:taxon-name-part></tp:taxon-name>.</article-title><source>Annals of Botany</source><volume>99</volume>(<issue>4</issue>): <fpage>785</fpage>. <ext-link xlink:href="10.1093/aob/mcm014" ext-link-type="doi" xlink:type="simple">https://doi.org/10.1093/aob/mcm014</ext-link></mixed-citation></ref></ref-list></tp:taxon-treatment>
